# Supplementary material for: Protection against Different Genotypes of Newcastle Disease Viruses (NDV) Afforded by an Adenovirus-Vectored Fusion Protein and Live NDV Vaccines in Chickens
Source: Vaccines (Basel). 2021 Feb 21;9(2):182. doi: 10.3390/vaccines9020182 (PMC7924635; doi:10.3390/vaccines9020182)
Supplement: Supplementary file 1 [file vaccines-09-00182-s001.zip]

Archive with 3 entries (3 files):
- Supplemental Figure  1.pdf
- Supplemental Figure 2.pdf
- Supplemental Figure 3.pdf
